# Supplementary material for: Proteomics Revealed Distinct Responses to Salinity between the Halophytes Suaeda maritima (L.) Dumort and Salicornia brachiata (Roxb)
Source: Plants (Basel). 2020 Feb 10;9(2):227. doi: 10.3390/plants9020227 (PMC7076546; doi:10.3390/plants9020227)
Supplement: Supplementary file 1 [file plants-09-00227-s001.zip]

Archive with 2 entries (2 files):
- S1.Dataset S. brachiata.xlsx
- S2.Dataset S. maritima.xlsx
