# Supplementary material for: Proteomics Revealed Distinct Responses to Salinity between the Halophytes Suaeda maritima (L.) Dumort and Salicornia brachiata (Roxb)
Source: Plants (Basel). 2020 Feb 10;9(2):227. doi: 10.3390/plants9020227 (PMC7076546; doi:10.3390/plants9020227)
Supplement: Supplementary file 1 [file plants-09-00227-s001.zip › S1.Dataset S. brachiata.xlsx]

## Sheet: Salicornica brachita Dataset
Compound	SB_200_1	SB_200_2	SB_200_3	SB_200_4	SB_200_5	SB_500_1	SB_500_2	SB_500_3	SB_500_4	SB_500_5	SB_ctrl_1	SB_ctrl_2-r001	SB_ctrl_2-r002	SB_ctrl_3-r001	SB_ctrl_3-r002	Retention Time	Mass	Formula	Compound Name	CAS Number	Swiss-Prot ID	KEGG ID
ATP synthase subunit beta, chloroplastic	130000000	120000000	96100000	30700000	64300000	37000000	42000000	38000000	21100000	42600000	56400000	75800000	59500000	51100000	72200000	1	54010.9		ATP synthase subunit beta, chloroplastic		P0C2Z7
ATP synthase subunit beta, mitochondrial	41900000	32200000	29300000	9690000	17000000	19900000	21800000	18000000	12800000	22300000	38200000	43500000	32600000	28300000	36400000	1.1	59216.4		ATP synthase subunit beta, mitochondrial		P19023
Ribulose bisphosphate carboxylase large chain	12900000	11900000	79700000	105000000	154000000	140000000	137000000	136000000	27000000	147000000	22100000	27300000	34900000	59900000	73200000	1.2	53327.7		Ribulose bisphosphate carboxylase large chain		P00874
ATP synthase subunit alpha, mitochondrial	6210000	2710000	3280000	6160000	8610000	11300000	11400000	8380000	2510000	18200000	6070000	6050000	4580000	3350000	6730000	1.4	55464.6		ATP synthase subunit alpha, mitochondrial		P05494
ATP synthase subunit alpha, chloroplastic	36900000	21900000	40400000	19000000	34800000	21300000	15800000	17100000	8920000	21900000	23600000	31300000	24700000	21500000	28600000	1.5	55721		ATP synthase subunit alpha, chloroplastic		P0C2Z4
Photosystem I P700 chlorophyll a apoprotein A2	1130000	853000	4260000	5120000	30700000	12200000	13800000	10400000	1780000	18300000	1	1	1	2830000	3180000	1.6	82672.8		Photosystem I P700 chlorophyll a apoprotein A2		P0C356
Photosystem II CP47 chlorophyll apoprotein	944000	3650000	10400000	12300000	60000000	27100000	22800000	28100000	3310000	35100000	263000	361000	274000	2630000	5710000	1.8	56276.2		Photosystem II CP47 chlorophyll apoprotein		P05641
Photosystem II CP43 chlorophyll apoprotein	1840000	1890000	7740000	13000000	50700000	37100000	29800000	26900000	5090000	34300000	807000	334000	269000	4060000	5570000	2	52246.3		Photosystem II CP43 chlorophyll apoprotein		P0C365
Heat shock 70 kDa protein	1300000	1680000	1550000	991000	1180000	3950000	999000	2800000	3710000	4170000	1670000	1940000	1720000	2500000	1340000	2.2	70916.1		Heat shock 70 kDa protein		P11143
Luminal-binding protein 3	1300000	1430000	1070000	537000	794000	641000	441000	721000	1	363000	1380000	1250000	790000	611000	908000	2.3	73326.7		Luminal-binding protein 3		O24581
V-type proton ATPase catalytic subunit A (Fragment)	918000	745000	947000	558000	2150000	3260000	3310000	4840000	1200000	5460000	805000	2030000	1850000	1670000	2230000	2.4	62236		V-type proton ATPase catalytic subunit A (Fragment)		P49087
Photosystem II D2 protein	2210000	4670000	17600000	15400000	79700000	45800000	42300000	33000000	7700000	44300000	100000	1630000	1210000	5930000	7980000	2.5	39801		Photosystem II D2 protein		P0C435
Ribulose bisphosphate carboxylase/oxygenase activase, chloroplastic	37700000	35700000	24300000	8460000	13400000	10900000	10100000	8980000	4030000	9440000	18400000	20300000	14100000	15900000	14900000	2.6	48108.8		Ribulose bisphosphate carboxylase/oxygenase activase, chloroplastic		Q9ZT00
Photosystem I P700 chlorophyll a apoprotein A1	770000	1880000	4310000	3140000	24800000	11600000	8830000	8750000	2070000	12900000	1	1	1	1270000	1890000	2.7	83449.3		Photosystem I P700 chlorophyll a apoprotein A1		P04966
Glyceraldehyde-3-phosphate dehydrogenase A, chloroplastic	9760000	1770000	2200000	2840000	7220000	5740000	4980000	4430000	2150000	3900000	4430000	7060000	4160000	3720000	5940000	2.8	43208.4		Glyceraldehyde-3-phosphate dehydrogenase A, chloroplastic		P09315
Histone H4	2290000	2400000	1630000	1190000	4640000	4560000	4280000	4370000	1000000	8720000	1770000	1380000	1040000	964000	1760000	2.9	11409.2		Histone H4		P62787
Photosystem Q(B) protein	6680000	10900000	21700000	10900000	56600000	32000000	31900000	27300000	7300000	35000000	1080000	3220000	2220000	5080000	8470000	3	39124.1		Photosystem Q(B) protein		P48183
Chlorophyll a-b binding protein, chloroplastic	26600000	32900000	43200000	14400000	86200000	39900000	46200000	41800000	11700000	45700000	9900000	21300000	15500000	16600000	23200000	3.1	28165.7		Chlorophyll a-b binding protein, chloroplastic		P06671
14-3-3-like protein GF14-6	1590000	1040000	2350000	607000	1	3400000	2320000	2800000	1150000	2760000	2300000	4360000	2600000	3880000	4080000	3.2	29776		14-3-3-like protein GF14-6		P49106
14-3-3-like protein GF14-12	719000	635000	2350000	607000	1	2670000	1490000	1740000	992000	1740000	1	3240000	1940000	3270000	3440000	3.3	29750		14-3-3-like protein GF14-12		Q01526
Glyceraldehyde-3-phosphate dehydrogenase 2, cytosolic	9760000	6420000	8300000	1510000	7560000	11600000	8000000	10900000	3490000	7440000	10900000	9180000	8430000	14900000	9960000	3.4	36655.2		Glyceraldehyde-3-phosphate dehydrogenase 2, cytosolic		Q09054
Malate dehydrogenase, cytoplasmic	420000	321000	1	378000	656000	1090000	440000	533000	142000	526000	1120000	699000	642000	389000	604000	3.5	35931.6		Malate dehydrogenase, cytoplasmic		Q08062
Glutamine synthetase, chloroplastic	687000	435000	191000	140000	1280000	1570000	882000	2180000	244000	2140000	1990000	807000	1010000	360000	879000	3.6	46358.5		Glutamine synthetase, chloroplastic		P25462
Glutamine synthetase root isozyme 3	687000	435000	1	140000	774000	1110000	1310000	1770000	244000	2220000	2480000	633000	828000	360000	879000	3.7	39453.6		Glutamine synthetase root isozyme 3		P38561
Glutamine synthetase root isozyme 1	687000	435000	1	140000	774000	745000	882000	1190000	244000	1190000	1590000	633000	828000	360000	879000	3.8	39534.8		Glutamine synthetase root isozyme 1		P38559
ADP-ribosylation factor	345000	188000	1	1	1640000	2750000	3230000	1990000	478000	2120000	1	313000	1	1	400000	3.9	20717.4		ADP-ribosylation factor		P49076
Elongation factor 1-alpha	2230000	1	1870000	1530000	4330000	4950000	3760000	4480000	604000	4650000	1040000	1450000	828000	825000	1220000	4	49574.4		Elongation factor 1-alpha		Q41803
Chlorophyll a-b binding protein 1, chloroplastic	23300000	25700000	38900000	15800000	54500000	37100000	40300000	34800000	12800000	38100000	10000000	20500000	15300000	15400000	21100000	4.1	27929.3		Chlorophyll a-b binding protein 1, chloroplastic		P12329
Tubulin beta-5 chain	1	1	1	219000	1	118000	1	1	1	82200	68800	1	1	68000	53600	4.2	50727.2		Tubulin beta-5 chain		Q43697
Cytochrome b6	1	1	1	1	1890000	2100000	2240000	3360000	377000	2410000	1	1	1	1	1	4.3	24310.3		Cytochrome b6		P05642
Ubiquitin-40S ribosomal protein S27a	8450000	6440000	2090000	533000	3250000	2440000	1250000	977000	495000	2230000	4140000	3890000	2520000	1130000	2610000	4.5	17909.5		Ubiquitin-40S ribosomal protein S27a		P27923
Apocytochrome f	886000	434000	745000	362000	1340000	727000	389000	600000	132000	1070000	84400	572000	336000	378000	552000	4.6	35624.6		Apocytochrome f		P46617
Calmodulin	203000	391000	1	1	1	1080000	1800000	1820000	113000	1300000	1	443000	392000	1090000	1	4.7	16868.5		Calmodulin		P41040
Eukaryotic initiation factor 4A	537000	481000	266000	507000	663000	21100	69900	84000	1	47700	800000	227000	650000	418000	909000	4.8	46877.8		Eukaryotic initiation factor 4A		Q41741
Photosystem I iron-sulfur center	1	1	1	93400	607000	174000	255000	118000	26300	200000	39200	1	19600	378000	94200	4.9	9412.7		Photosystem I iron-sulfur center		P0C359
ADP,ATP carrier protein 1, mitochondrial	1	1	1	558000	463000	2080000	1790000	1640000	114000	2490000	1	1	1	1	89200	5	42619.3		ADP,ATP carrier protein 1, mitochondrial		P04709
Enolase 2	1	1	120000	65600	600000	452000	498000	433000	119000	526000	133000	1	455000	451000	788000	5.1	48447.1		Enolase 2		P42895
Enolase 1	1	1	1	1	1	1	1	1	1	1	1	1	1	152000	1	5.2	48290.9		Enolase 1		P26301
Aquaporin PIP1-5	1	1	1	19900	1	11000	1	8800	1	1	1	1	1	1	1	5.3	30952.2		Aquaporin PIP1-5		Q9AR14
Oxygen-evolving enhancer protein 3-1, chloroplastic	15900000	5740000	10500000	2760000	7350000	2700000	5300000	4350000	1570000	3670000	6240000	7490000	6490000	3440000	543000	5.4	23132.3		Oxygen-evolving enhancer protein 3-1, chloroplastic		Q41048
Histone H2B.5	584000	1	1280000	1050000	1640000	1130000	1650000	1330000	122000	1110000	1	1	461000	415000	1	5.5	16617.2		Histone H2B.5		P54348
Transketolase, chloroplastic	1300000	147000	148000	119000	1240000	1020000	459000	860000	202000	346000	1600000	1020000	469000	676000	1070000	5.6	73391.4		Transketolase, chloroplastic		Q7SIC9
Tubulin alpha-1 chain	1	1	1	154000	1	586000	392000	219000	16700	479000	1	124000	237000	108000	494000	5.7	50414.8		Tubulin alpha-1 chain		P14640
Catalase isozyme 1	1	1	1	1	1	1	1	1	1	210000	1	333000	1	245000	617000	5.8	57389.9		Catalase isozyme 1		P18122
Actin-1	2410000	1060000	1	1	1	396000	522000	480000	319000	196000	1	2280000	1040000	590000	1080000	5.9	41902.1		Actin-1		P02582
Heat shock protein 82	1	194000	691000	1	449000	1	1	222000	1	1	607000	1400000	1390000	1	578000	6	82174.4		Heat shock protein 82		Q08277
Triosephosphate isomerase, cytosolic	628000	505000	1	1	141000	1	321000	316000	1	72200	612000	266000	1	1	1	6.1	27252.6		Triosephosphate isomerase, cytosolic		P12863
Cytochrome b559 subunit alpha	1210000	826000	1	1	1090000	1180000	981000	1210000	2570000	1500000	79200	341000	242000	4260000	418000	6.2	9444.4		Cytochrome b559 subunit alpha		P0C368
Histone H3.2	1	1	1	1	1	959000	732000	1	1	1	1	1	1	1	1	6.3	15324.7		Histone H3.2		P69246
Photosystem I reaction center subunit VI, chloroplastic	1680000	1550000	1000000	173000	2560000	1550000	1660000	1410000	420000	1710000	447000	1150000	876000	723000	977000	6.4	14929		Photosystem I reaction center subunit VI, chloroplastic		O65101
Fructose-bisphosphate aldolase, cytoplasmic isozyme	1	1	230000	996000	1710000	1	76100	368000	173000	464000	1	1	276000	532000	983000	6.5	39059.9		Fructose-bisphosphate aldolase, cytoplasmic isozyme		P08440
Profilin-3	677000	301000	635000	646000	514000	263000	375000	919000	987000	264000	1000000	651000	318000	1070000	350000	6.6	14351.2		Profilin-3		P35083
40S ribosomal protein S4	1	1	1	1	1	1	1	1	1	1	1	1	1	1	1	6.7	30130.6		40S ribosomal protein S4		O22424
GTP-binding protein YPTM2	1	1	1	590000	1090000	729000	422000	265000	87900	301000	1	1	1	495000	700000	6.8	22646.2		GTP-binding protein YPTM2		Q05737
60S acidic ribosomal protein P0	1	1	1	1	1	1	1	1	1	1	1	1	1	1	1	6.9	34618.1		60S acidic ribosomal protein P0		O24573
Aquaporin PIP2-5	129000	143000	1610000	275000	842000	2700000	1820000	931000	2460000	789000	1	1	2820000	753000	436000	7	30063.1		Aquaporin PIP2-5		Q9XF58
Peroxidase 70	1	1	341000	465000	953000	1220000	1490000	1410000	379000	1830000	658000	616000	540000	453000	732000	7.1	33994		Peroxidase 70		A5H452
NADP-dependent glyceraldehyde-3-phosphate dehydrogenase	1	1	1	1	1	113000	1	1	1	56600	1	1	1	1	1	7.2	53773		NADP-dependent glyceraldehyde-3-phosphate dehydrogenase		Q43272
Chaperonin CPN60-1, mitochondrial	2290000	3030000	1530000	3180000	6710000	540000	3180000	501000	197000	581000	708000	1470000	936000	656000	1560000	7.3	61495.7		Chaperonin CPN60-1, mitochondrial		P29185
40S ribosomal protein S8	1	1	1	1	1	1	1	1	1	1	1	1	1	1	1	7.4	25170.4		40S ribosomal protein S8		Q08069
Ferredoxin-dependent glutamate synthase, chloroplastic	1	195000	1	1	1	1	1	1	1	1	1	1	1	1	1	7.5	176653		Ferredoxin-dependent glutamate synthase, chloroplastic		P23225
ATP synthase subunit a, chloroplastic	282000	268000	197000	1	219000	498000	459000	575000	203000	524000	1	106000	1	1	151000	7.6	27361.7		ATP synthase subunit a, chloroplastic		P0C2Y5
Thiamine thiazole synthase 2, chloroplastic	171000	1	1	373000	1	1	1	1	1	1	1	1	1	1	1	7.7	37404.3		Thiamine thiazole synthase 2, chloroplastic		Q41739
ATP synthase subunit gamma, chloroplastic	1	1	1230000	782000	1120000	1200000	1360000	1210000	880000	1400000	492000	1	308000	802000	2070000	7.8	40131.4		ATP synthase subunit gamma, chloroplastic		P0C1M0
Leucine-rich repeat receptor-like kinase protein THICK TASSEL DWARF1	684000	1	1	1	526000	1	1	1	1	1	509000	333000	1	362000	439000	7.9	106956		Leucine-rich repeat receptor-like kinase protein THICK TASSEL DWARF1		P0DL10
Glutamate dehydrogenase	1	182000	84500	1	1	1	1	1	1	173000	1	1	82600	1	1	8	44306.7		Glutamate dehydrogenase		Q43260
Alpha-1,4-glucan-protein synthase [UDP-forming]	1	1	1	1	1	26200	1	135000	1	459000	1	1	1	1	1	8.1	41717.1		Alpha-1,4-glucan-protein synthase [UDP-forming]		P80607
Photosystem I reaction center subunit N, chloroplastic (Fragment)	1	1	209000	2360000	2520000	3170000	1940000	2410000	930000	3620000	1	453000	1320000	1650000	2080000	8.2	12849.3		Photosystem I reaction center subunit N, chloroplastic (Fragment)		O65107
Acetolactate synthase 2, chloroplastic	4190000	5730000	1	1080000	2610000	2790000	1960000	1570000	795000	1	1340000	4050000	2840000	1630000	2520000	8.3	69366.4		Acetolactate synthase 2, chloroplastic		Q41769
60S acidic ribosomal protein P2B	1	1	1	437000	1070000	659000	60300	377000	336000	293000	1	1	573000	1450000	1640000	8.4	11699.8		60S acidic ribosomal protein P2B		O24415
30S ribosomal protein S2, chloroplastic	1	1	1	1	1	1	1	1	1	1	1	1	1	1	1	8.5	27277.4		30S ribosomal protein S2, chloroplastic		P0C480
Phosphoglucomutase, cytoplasmic 1	1	1	1	1	1	1	1	1	1	1	1	166000	142000	1	1	8.6	63324.4		Phosphoglucomutase, cytoplasmic 1		P93804
Cytochrome c	1	1	1	1	1	1	410000	280000	1	1	1	1	1	1	1	8.7	12132.6		Cytochrome c		P00056
Methylenetetrahydrofolate reductase 1	1	1	1	1	1	1	1	236000	1	192000	1	1	1	1	1	8.8	67055.3		Methylenetetrahydrofolate reductase 1		Q9SE94
Unknown protein from spot 146 of 2D-PAGE of etiolated coleoptile (Fragments)	1	1	1	1	1	1	1	1	1	1	1	187000	130000	1	1	8.9	1938.2		Unknown protein from spot 146 of 2D-PAGE of etiolated coleoptile (Fragments)		P80609
Peroxidase 42	1	1	1	1	1	476000	303000	306000	1	439000	1	1	1	1	1	9	33524		Peroxidase 42		A5H453
Thioredoxin M-type, chloroplastic	940000	992000	590000	1	1	1	1	1	180000	1	1	709000	461000	327000	465000	9.1	18472.2		Thioredoxin M-type, chloroplastic		Q41864
Ribulose bisphosphate carboxylase small chain, chloroplastic	23400000	21500000	10400000	3770000	13300000	8630000	12100000	9240000	3280000	8320000	9760000	18000000	10400000	6370000	11500000	9.2	19435.9		Ribulose bisphosphate carboxylase small chain, chloroplastic		P05348
Histone H2A	1	1	1	435000	1	829000	1300000	1010000	185000	826000	631000	1	1	1	434000	9.3	16429		Histone H2A		P40280
50S ribosomal protein L14, chloroplastic	391000	314000	1	1	1	1	1	1	1	1	1	1	1	1	1	9.4	13735.8		50S ribosomal protein L14, chloroplastic		P0C438
Superoxide dismutase [Cu-Zn] 4A	660000	1	1	1	1	1	1	1	524000	1	1	1	280000	211000	312000	9.5	15228.5		Superoxide dismutase [Cu-Zn] 4A		P23345
Probable glutathione S-transferase BZ2	93600	1	1	1	2180000	1690000	1760000	1220000	1	1	1	1	717000	864000	1	9.6	25734		Probable glutathione S-transferase BZ2		P50472
40S ribosomal protein S14	1	1	1	1	1	1	1	1	1	1	59100	1	1	1	1	9.7	16319.4		40S ribosomal protein S14		P19951
Phosphoenolpyruvate carboxylase 2	1	1	1	1	1	1	1	1	1	1	1	1	1	1	1	9.8	110625		Phosphoenolpyruvate carboxylase 2		P51059
Cysteine synthase	1	1	1	1	1	1	1	1	1	1	1	1	1	1	1	9.9	34320		Cysteine synthase		P80608
Cytochrome P450 88A1	1	1	1	1	1	1	1	1	1	1	1	1	1	1	1	10	58133.2		Cytochrome P450 88A1		Q43246
DNA polymerase	1	1	1	1	1	1	1	1	1	1	1	1	1	1	1	10.1	108272		DNA polymerase		P10582
Transcription factor TEOSINTE BRANCHED 1	287000	1	1	1	1	1	1	1	1	1	1	222000	230000	1	1	10.2	40426.3		Transcription factor TEOSINTE BRANCHED 1		Q93WI2
Retinoblastoma-related protein 1	1	1	1	1	1	1	1	1	1	1	1	1	1	1	1	10.3	97510.6		Retinoblastoma-related protein 1		Q9LKX9
Cyanate hydratase	1	1	1	1	1	1	1	1	1	1	1	1	1	1	1	10.4	18582.9		Cyanate hydratase		B6TTW1
50S ribosomal protein L2, chloroplastic	1	1	1	1	1	1	1	1	1	1	1	1	1	1	1	10.5	30169.5		50S ribosomal protein L2, chloroplastic		P0C495
30S ribosomal protein S19, chloroplastic	1	1	1	1	1	1	1	1	1	1	1	1	1	1	1	10.6	10756.4		30S ribosomal protein S19, chloroplastic		P06588
2,3-bisphosphoglycerate-independent phosphoglycerate mutase	1	1	1	1	1	1	1	1	1	1	1	1	1	1	1	10.7	60789.7		2,3-bisphosphoglycerate-independent phosphoglycerate mutase		P30792
DNA-directed RNA polymerase subunit alpha	1	1	1	1	1	1	1	1	1	1	1	1	606000	1	1	10.8	39009.1		DNA-directed RNA polymerase subunit alpha		P0C498
Autonomous transposable element EN-1 mosaic protein	5610000	1	1	1	1	1950000	1	1	1060000	1	3250000	1	1	1	2640000	10.9	68589.1		Autonomous transposable element EN-1 mosaic protein		P15268
DNA-directed RNA polymerase subunit beta	170000	1	1	1	1	1	1	1	1	1	1	1	1	1	1	11	122096		DNA-directed RNA polymerase subunit beta		P0C501
Cytochrome b559 subunit beta	1	753000	1	1	1	1	1	1	95200	1	1	1	1	183000	1	11.1	4484.3		Cytochrome b559 subunit beta		P0C399
Cytochrome c oxidase subunit 2	1	1	1	1	1	1	1	1	1	408000	1	1	1	1	1	11.2	29964.3		Cytochrome c oxidase subunit 2		P00412
Probable bifunctional methylthioribulose-1-phosphate dehydratase/enolase-phosphatase E1	121000	1	41100	1	1	1	1	1	1	1	1	120000	1	1	1	11.3	57710.9		Probable bifunctional methylthioribulose-1-phosphate dehydratase/enolase-phosphatase E1		B4G0F3
Spindle and kinetochore-associated protein 1 homolog	1	1	1	1	1	1	1	1	1	1	1	1	1	1	1	11.4	30488.3		Spindle and kinetochore-associated protein 1 homolog		B4FGS2
Probable DNA-directed RNA polymerase	1	1	1	1	1	1	1	1	1	1	1	1	1	1	1	11.5	128642		Probable DNA-directed RNA polymerase		P10581
Protein HIRA	1	1	1	1	1	1	1	1	1	1	1	1	1	1	1	11.6	106591		Protein HIRA		Q32SG6
Ferritin-2, chloroplastic	1	1	1	1	1	1	1	1	1	1	1	1	1	1	1	11.7	27862.9		Ferritin-2, chloroplastic		P29390
L-lactate dehydrogenase	1	1	1	1	1	908000	626000	857000	1	977000	1	1	1	197000	1	11.8	38721.4		L-lactate dehydrogenase		P29038
Acetolactate synthase 1, chloroplastic	539000	1	823000	110000	1840000	1	1	1350000	1	1170000	1	514000	469000	185000	1	11.9	69214.3		Acetolactate synthase 1, chloroplastic		Q41768
Putative receptor protein kinase CRINKLY4	1	1	1	1	1	1	1	1	1	1	1	1	1	1	1	12	99662.7		Putative receptor protein kinase CRINKLY4		O24585
1-Cys peroxiredoxin PER1	257000	260000	1	97200	1	1	1	1	1	1	118000	288000	214000	148000	226000	12.1	25076.1		1-Cys peroxiredoxin PER1		A2SZW8
Cytochrome P450 714B3	1	1	1	1	1	1	1	1	1	1	1	1	1	1	1	12.2	59278.9		Cytochrome P450 714B3		B6SSW8
CRS2-associated factor 1, chloroplastic	1	1	1	1	1	1	1	1	1	1	1	1	1	1	1	12.3	76056.5		CRS2-associated factor 1, chloroplastic		Q84N49
Ferredoxin-1, chloroplastic	1	1	1	1	1	1	1	250000	1	1	1	1	189000	1	1	12.4	16065.6		Ferredoxin-1, chloroplastic		P27787
CASP-like protein 13	1	1	1	1	1	1	1	1	1	1	1	1	1	1	1	12.5	19800.8		CASP-like protein 13		B6U769
Histone-lysine N-methyltransferase EZ2	1	1	1	1	1	1	1	1	1	1	1	1	1	1	1	12.6	102089		Histone-lysine N-methyltransferase EZ2		Q8S4P5
Calcium-dependent protein kinase 2	1	1	1	1	1	1	1	1	1	1	1	1	1	1	1	12.7	58422.9		Calcium-dependent protein kinase 2		P49101
Serine/threonine-protein phosphatase PP1	1	1	1	1	1	1	1	259000	1	1	1	1	1	1	1	12.8	36447		Serine/threonine-protein phosphatase PP1		P22198
Globulin-1 S allele	1	1	1	1	1	1	1	1	1	1	1	1	1	1	1	12.9	65484.3		Globulin-1 S allele		P15590
Sucrose-phosphatase 2	3030000	1	1	1080000	1	1	1	1	1	1	1	2560000	1	1	2070000	13	48983.7		Sucrose-phosphatase 2		Q84ZX8
60S ribosomal protein L2, mitochondrial	1	1	1	1	1	1	1	1	1	1	1	1	1	1	1	13.1	55608.2		60S ribosomal protein L2, mitochondrial		P0C8K6
Cytochrome b6-f complex subunit 4	1	1	1	1	443000	1	1	1	1	1	1	1	1	1	1	13.2	17559.6		Cytochrome b6-f complex subunit 4		P0C317
Homeobox protein HOX1A	1	1	1	1	1	27400000	1	22600000	6280000	1	1	1	1	1	1	13.3	79970.8		Homeobox protein HOX1A		P46605
Glucose-6-phosphate isomerase, cytosolic	1	1	1	1	1	1	1	1	1	1	2990000	2670000	1	1	1	13.4	62521.4		Glucose-6-phosphate isomerase, cytosolic		P49105
Iron-phytosiderophore transporter yellow stripe 1	1	1	1	1	1	1	1	1	1	851000	1	1	1	1	1	13.5	75044.3		Iron-phytosiderophore transporter yellow stripe 1		Q9AY27
Regulatory protein viviparous-1	1	1	1	1	1	1	1	1	179000	1	1	1	76500	545000	1	13.6	73612.6		Regulatory protein viviparous-1		P26307
Expansin-B1	1	1	1	1	1	1	1	1	1	1	1	1	39200	1	123000	13.7	29654.7		Expansin-B1		P58738
40S ribosomal protein S13	1	1	1	1	624000	1	995000	656000	1	429000	1	1	1	1	1	13.8	17057.9		40S ribosomal protein S13		Q05761
Uncharacterized protein ycf73	1	1	1	496000	522000	1	1	1	1	1	1	1	1	1	1	13.9	29461.6		Uncharacterized protein ycf73		P0C310
Derlin-2.1	1	1	1	1	1	1	1	1	1	1	1	1	1	1	1	14	28620.2		Derlin-2.1		Q4G2J4
Maturase K	1	1	1	1	1	1	1	1	1	1	1	1	1	1	1	14.1	61826.7		Maturase K		P0C381
Protein terminal ear1	1	1	1	1	3420000	1	1	1	1	1	1	1	1	1	1	14.2	70845.1		Protein terminal ear1		O65001
30S ribosomal protein S11, chloroplastic	1	1	1	1	1	1	1	1	1	1	1	1	1	1	1	14.3	15795.2		30S ribosomal protein S11, chloroplastic		P0C462
Putative receptor protein kinase ZmPK1	1	1	1	1	1	1	1	1	1	1	1	1	1	1	1	14.4	92145.6		Putative receptor protein kinase ZmPK1		P17801
Casparian strip membrane protein 1	1	1	1	1	1	1	1	1	1	1	1	1	1	1	1	14.5	20236.6		Casparian strip membrane protein 1		B6T959
Endochitinase B (Fragment)	1	1	1	1	1	1	1	1	1	1	286000	1	1	1	1	14.6	29078		Endochitinase B (Fragment)		P29023
CASP-like protein 12	1	1	1	450000	1	1	1	1	1	1	1	1	1	1	1	14.7	17000.6		CASP-like protein 12		B6U300
Endo-1,3;1,4-beta-D-glucanase	1	1	1	1	1	1	1	1	1	1	1	2740000	1	1	1	14.8	33501.7		Endo-1,3;1,4-beta-D-glucanase		Q9ZT66
30S ribosomal protein S7, chloroplastic	1	1	1	1	1	1	1	1	1	1	1	1	1	1	1	14.9	17658.5		30S ribosomal protein S7, chloroplastic		P12339
Phosphoenolpyruvate carboxykinase [ATP]	1	1	1	1	1	1	1	1	1	1	1	1	1	106000	1	15	73826.3		Phosphoenolpyruvate carboxykinase [ATP]		Q9SLZ0
WUSCHEL-related homeobox 3B	1	1	1	1	1	1	1	1	1	1	1	1	1	1	1	15.1	28662.4		WUSCHEL-related homeobox 3B		Q6S3I3
Eukaryotic translation initiation factor 3 subunit A	1	1	1	1	1	1	1	1	1	1	1	1	1	1	1	15.2	111961		Eukaryotic translation initiation factor 3 subunit A		Q9XHR2
(S)-beta-macrocarpene synthase	1	1	1	1	1	1	1	1	1	1	1	1	1	1	1	15.3	64186.6		(S)-beta-macrocarpene synthase		Q5GJ60
50S ribosomal protein L20, chloroplastic	1	1	1	1	1	1	1	1	1	1	1	1	1	1	1	15.4	14239.4		50S ribosomal protein L20, chloroplastic		P26566
Cystatin-1	1	1	1	1	1	1	1	1	1	1	1	1	1	190000	1	15.5	14926		Cystatin-1		P31726
Mitotic spindle checkpoint protein MAD2	1	1	1	1	1	1	1	1	1	1	1	1	1	1	1	15.6	23675.6		Mitotic spindle checkpoint protein MAD2		Q9XFH3
Cis-zeatin O-glucosyltransferase 1	1	1	1	1	1	1	1	1	1	1	1	1	1	1	1	15.7	51527.7		Cis-zeatin O-glucosyltransferase 1		Q93XP7
ATP synthase epsilon chain, chloroplastic	1	1	1	1	1	1	1	1	1	183000	1	1	1	1	1	15.8	15274.4		ATP synthase epsilon chain, chloroplastic		P00835
Expansin-B10	1	1	1	1	1	1	1	1	1	1	1	1	1	1	1	15.9	29854.8		Expansin-B10		Q1ZYQ8
Pyruvate decarboxylase 1	1	1	1	1	1	1	1	1	1	1	1	1	1	1	1	16	66396.5		Pyruvate decarboxylase 1		P28516
Indole-3-acetaldehyde oxidase	1	1	1	1	175000	1	1	1	1	1	1	1	1	1	1	16.1	148449		Indole-3-acetaldehyde oxidase		O23887
50S ribosomal protein L36, chloroplastic	1	1	1	1	1	1	1	1	1	1	1	1	1	968000	1	16.2	4618.6		50S ribosomal protein L36, chloroplastic		P0C458
FACT complex subunit SPT16	1	1	1	1	1	1	1	1	1	1	1	1	1	1	1	16.3	118902		FACT complex subunit SPT16		Q8H6B1
Lon protease homolog, mitochondrial	1	776000	1	1	1	1	1	1	1	1	1	1	1	1	1	16.4	106228		Lon protease homolog, mitochondrial		P93648
Methionine S-methyltransferase	1	1	1	1	1	1	1	1	1	1	1	1	1	1	1	16.5	121795		Methionine S-methyltransferase		Q8W519
Riboflavin biosynthesis protein PYRD, chloroplastic	1	1	1	1	1	1	1	1	1	1	1	1	1	1	1	16.6	42289.6		Riboflavin biosynthesis protein PYRD, chloroplastic		B6TRH4
