# Supplementary material for: Proteomics Revealed Distinct Responses to Salinity between the Halophytes Suaeda maritima (L.) Dumort and Salicornia brachiata (Roxb)
Source: Plants (Basel). 2020 Feb 10;9(2):227. doi: 10.3390/plants9020227 (PMC7076546; doi:10.3390/plants9020227)
Supplement: Supplementary file 1 [file plants-09-00227-s001.zip › S2.Dataset S. maritima.xlsx]

## Sheet: Suaeda maritima Dataset
Compound	SM_200_1	SM_200_2	SM_200_3	SM_200_4	SM_200_5	SM_500_1	SM_500_2	SM_500_3	SM_500_4	SM_500_5	SM_ctrl_1	SM_ctrl_2	SM_ctrl_3	SM_ctrl_4	SM_ctrl_5	Retention Time	Mass	Formula	Compound Name	CAS Number	Swiss-Prot ID	KEGG ID
ATP synthase subunit beta, chloroplastic	96200000	84800000	61400000	120000000	97500000	21600000	73700000	82600000	66800000	47600000	74000000	38500000	81500000	79200000	137000000	1	54010.9		ATP synthase subunit beta, chloroplastic		P0C2Z7
ATP synthase subunit beta, mitochondrial	28900000	23300000	14100000	31100000	20700000	11100000	26600000	22300000	23700000	17300000	20800000	10400000	20900000	22700000	30100000	1.1	59216.4		ATP synthase subunit beta, mitochondrial		P19023
Ribulose bisphosphate carboxylase large chain	59600000	42700000	32700000	36100000	100000000	15800000	21700000	18800000	28400000	24800000	102000000	29200000	122000000	198000000	42900000	1.2	53327.7		Ribulose bisphosphate carboxylase large chain		P00874
ATP synthase subunit alpha, mitochondrial	6780000	3480000	2370000	1920000	5070000	1930000	458000	1240000	1830000	3690000	981000	2900000	2300000	7040000	1	1.4	55464.6		ATP synthase subunit alpha, mitochondrial		P05494
ATP synthase subunit alpha, chloroplastic	50200000	42900000	51400000	69300000	42300000	17600000	45700000	44100000	41800000	30900000	36500000	18300000	40200000	25500000	40800000	1.5	55721		ATP synthase subunit alpha, chloroplastic		P0C2Z4
Photosystem I P700 chlorophyll a apoprotein A2	1460000	1	242000	1	882000	1	1	1	1	1	3560000	1220000	6070000	6470000	1	1.6	82672.8		Photosystem I P700 chlorophyll a apoprotein A2		P0C356
Photosystem II CP47 chlorophyll apoprotein	5830000	857000	817000	1	15500000	1	187000	1	1	1	10100000	892000	15900000	16900000	609000	1.8	56276.2		Photosystem II CP47 chlorophyll apoprotein		P05641
Photosystem II CP43 chlorophyll apoprotein	1190000	112000	1360000	179000	2480000	371000	211000	1	508000	80300	3150000	1740000	7990000	4630000	1	2	52246.3		Photosystem II CP43 chlorophyll apoprotein		P0C365
Heat shock 70 kDa protein	893000	614000	656000	966000	1110000	1	752000	543000	578000	543000	953000	298000	1710000	444000	751000	2.2	70916.1		Heat shock 70 kDa protein		P11143
Luminal-binding protein 3	893000	614000	656000	966000	1110000	1	752000	543000	578000	452000	953000	298000	1290000	444000	751000	2.3	73326.7		Luminal-binding protein 3		O24581
V-type proton ATPase catalytic subunit A (Fragment)	75300	1	275000	1	1	121000	1	278000	304000	446000	601000	174000	1100000	1	1	2.4	62236		V-type proton ATPase catalytic subunit A (Fragment)		P49087
Photosystem II D2 protein	252000	336000	3380000	1780000	6320000	838000	2920000	1240000	2260000	487000	6280000	2950000	5330000	5610000	1550000	2.5	39801		Photosystem II D2 protein		P0C435
Ribulose bisphosphate carboxylase/oxygenase activase, chloroplastic	39800000	22900000	22000000	32600000	37200000	6070000	22700000	24000000	18100000	16700000	45300000	20800000	46900000	68300000	66700000	2.6	48108.8		Ribulose bisphosphate carboxylase/oxygenase activase, chloroplastic		Q9ZT00
Photosystem I P700 chlorophyll a apoprotein A1	1800000	482000	437000	1	5490000	1	48300	1	207000	1	3700000	802000	5520000	9700000	314000	2.7	83449.3		Photosystem I P700 chlorophyll a apoprotein A1		P04966
Glyceraldehyde-3-phosphate dehydrogenase A, chloroplastic	3210000	2580000	7960000	3820000	3970000	1670000	3160000	2010000	3790000	3170000	10100000	3890000	12700000	9470000	5060000	2.8	43208.4		Glyceraldehyde-3-phosphate dehydrogenase A, chloroplastic		P09315
Histone H4	2090000	2710000	1270000	2210000	2980000	323000	1370000	956000	960000	644000	689000	1460000	2590000	3670000	5300000	2.9	11409.2		Histone H4		P62787
Photosystem Q(B) protein	12900000	4450000	3560000	2960000	15900000	738000	3820000	1210000	2480000	792000	9480000	3130000	15500000	9150000	1860000	3	39124.1		Photosystem Q(B) protein		P48183
Chlorophyll a-b binding protein, chloroplastic	34400000	21100000	17900000	25000000	56100000	8110000	19300000	11200000	13800000	4540000	32800000	4700000	34700000	80700000	6420000	3.1	28165.7		Chlorophyll a-b binding protein, chloroplastic		P06671
14-3-3-like protein GF14-6	633000	1610000	1050000	1580000	1780000	831000	1280000	1030000	2280000	1250000	3370000	2450000	3620000	3430000	1860000	3.2	29776		14-3-3-like protein GF14-6		P49106
14-3-3-like protein GF14-12	1	783000	884000	770000	973000	831000	890000	818000	2180000	1140000	2280000	2000000	2450000	530000	1	3.3	29750		14-3-3-like protein GF14-12		Q01526
Glyceraldehyde-3-phosphate dehydrogenase 2, cytosolic	6720000	3260000	5160000	4740000	3240000	2100000	7260000	7760000	6270000	4590000	10400000	3300000	11300000	4250000	3320000	3.4	36655.2		Glyceraldehyde-3-phosphate dehydrogenase 2, cytosolic		Q09054
Malate dehydrogenase, cytoplasmic	211000	505000	761000	686000	1020000	281000	596000	723000	1340000	2730000	1110000	864000	1030000	695000	368000	3.5	35931.6		Malate dehydrogenase, cytoplasmic		Q08062
Glutamine synthetase, chloroplastic	2540000	1780000	3590000	2940000	5620000	1470000	2400000	3770000	4730000	3960000	4060000	2960000	5060000	2760000	6370000	3.6	46358.5		Glutamine synthetase, chloroplastic		P25462
Glutamine synthetase root isozyme 3	1060000	1610000	1820000	2630000	4170000	563000	1890000	2650000	2630000	1880000	3750000	1480000	4050000	4070000	4690000	3.7	39453.6		Glutamine synthetase root isozyme 3		P38561
Glutamine synthetase root isozyme 1	1060000	893000	1360000	1620000	2790000	563000	763000	1640000	2090000	1310000	2200000	905000	2630000	2890000	3190000	3.8	39534.8		Glutamine synthetase root isozyme 1		P38559
ADP-ribosylation factor	1	1	1	614000	1240000	1	1	1	1	1	1	1	1	1830000	505000	3.9	20717.4		ADP-ribosylation factor		P49076
Elongation factor 1-alpha	1650000	1	1270000	1	1	135000	84900	1	225000	637000	4110000	874000	3750000	3810000	1	4	49574.4		Elongation factor 1-alpha		Q41803
Chlorophyll a-b binding protein 1, chloroplastic	42100000	26500000	22700000	30300000	59500000	10500000	25700000	14700000	16800000	5120000	36300000	5940000	45400000	55200000	6510000	4.1	27929.3		Chlorophyll a-b binding protein 1, chloroplastic		P12329
Tubulin beta-5 chain	1	1	1	1	583000	1	1	1	1	1	617000	1	767000	2200000	1	4.2	50727.2		Tubulin beta-5 chain		Q43697
Cytochrome b6	1050000	572000	183000	300000	1650000	1	113000	1	1	1	1080000	274000	1220000	4270000	1	4.3	24310.3		Cytochrome b6		P05642
Ubiquitin-40S ribosomal protein S27a	4500000	2020000	1290000	2000000	2560000	613000	1180000	1460000	1090000	1420000	6390000	4830000	3260000	4110000	6560000	4.5	17909.5		Ubiquitin-40S ribosomal protein S27a		P27923
Apocytochrome f	790000	1	530000	749000	1000000	1	1	1	1	1	564000	1	913000	1410000	1	4.6	35624.6		Apocytochrome f		P46617
Calmodulin	1	1180000	571000	528000	671000	884000	2090000	1660000	908000	860000	1410000	3200000	1	259000	532000	4.7	16868.5		Calmodulin		P41040
Eukaryotic initiation factor 4A	513000	345000	245000	415000	597000	1	289000	248000	262000	291000	582000	1	1110000	1	604000	4.8	46877.8		Eukaryotic initiation factor 4A		Q41741
Photosystem I iron-sulfur center	1	1	20200	366000	1	1	1	1	1	1	1	401000	1	1	1	4.9	9412.7		Photosystem I iron-sulfur center		P0C359
ADP,ATP carrier protein 1, mitochondrial	1	1	1	1	466000	1	1	1	1	1	440000	1	743000	1900000	1	5	42619.3		ADP,ATP carrier protein 1, mitochondrial		P04709
Enolase 2	830000	1	1	462000	444000	1	266000	184000	123000	121000	995000	183000	759000	678000	695000	5.1	48447.1		Enolase 2		P42895
Enolase 1	1	246000	1	1	1	1	1	1	1	121000	1	183000	1	1	1	5.2	48290.9		Enolase 1		P26301
Aquaporin PIP1-5	990000	546000	263000	218000	2300000	1	1210000	399000	1210000	852000	1140000	31500	2710000	7230000	1440000	5.3	30952.2		Aquaporin PIP1-5		Q9AR14
Oxygen-evolving enhancer protein 3-1, chloroplastic	8860000	6950000	4220000	6610000	1920000	2710000	6570000	6560000	4100000	2910000	14700000	4750000	12100000	1	4580000	5.4	23132.3		Oxygen-evolving enhancer protein 3-1, chloroplastic		Q41048
Histone H2B.5	1780000	756000	1200000	1110000	2210000	531000	1670000	1610000	644000	1090000	3550000	1080000	1020000	3160000	1840000	5.5	16617.2		Histone H2B.5		P54348
Transketolase, chloroplastic	719000	319000	600000	404000	1180000	183000	458000	520000	710000	685000	1440000	617000	967000	1360000	206000	5.6	73391.4		Transketolase, chloroplastic		Q7SIC9
Tubulin alpha-1 chain	1	1	94400	142000	265000	1	1	1	154000	1	191000	1	1	158000	1	5.7	50414.8		Tubulin alpha-1 chain		P14640
Catalase isozyme 1	1	1	1	1	367000	1	1	1	1	1	122000	1	591000	611000	1	5.8	57389.9		Catalase isozyme 1		P18122
Actin-1	1400000	316000	936000	948000	1060000	1	882000	1	1	1	856000	370000	1250000	1310000	974000	5.9	41902.1		Actin-1		P02582
Heat shock protein 82	1	1	1	1	193000	523000	1	1	1	1	1	1	238000	1	1	6	82174.4		Heat shock protein 82		Q08277
Triosephosphate isomerase, cytosolic	830000	724000	352000	1010000	1530000	1	642000	713000	639000	799000	1120000	282000	1050000	1720000	1110000	6.1	27252.6		Triosephosphate isomerase, cytosolic		P12863
Cytochrome b559 subunit alpha	1	1890000	3400000	3140000	1	1360000	3020000	1990000	1750000	596000	1	2300000	910000	1100000	1	6.2	9444.4		Cytochrome b559 subunit alpha		P0C368
Histone H3.2	1	1	1	1	1	1	1	1	108000	1	1	1	1	941000	94700	6.3	15324.7		Histone H3.2		P69246
Photosystem I reaction center subunit VI, chloroplastic	1	1	1350000	2460000	1	1	2240000	1720000	1	1	1	1	1	1	1	6.4	14929		Photosystem I reaction center subunit VI, chloroplastic		O65101
Fructose-bisphosphate aldolase, cytoplasmic isozyme	1	124000	317000	211000	46900	120000	259000	317000	492000	618000	70600	269000	1	1	1	6.5	39059.9		Fructose-bisphosphate aldolase, cytoplasmic isozyme		P08440
Profilin-3	1540000	774000	733000	1480000	719000	476000	1650000	1970000	1550000	1450000	2450000	988000	2260000	206000	2610000	6.6	14351.2		Profilin-3		P35083
40S ribosomal protein S4	1	1	1	1	1	76800	1	1	1	1	1	1	1	729000	1	6.7	30130.6		40S ribosomal protein S4		O22424
GTP-binding protein YPTM2	1	1	1	1	1	1	1	1	1	1	1	1	5390000	1	1	6.8	22646.2		GTP-binding protein YPTM2		Q05737
60S acidic ribosomal protein P0	493000	487000	307000	446000	562000	476000	1270000	1310000	750000	1110000	113000	1	1	368000	271000	6.9	34618.1		60S acidic ribosomal protein P0		O24573
Aquaporin PIP2-5	279000	188000	79500	116000	781000	1	330000	167000	729000	1	537000	19000	755000	2950000	655000	7	30063.1		Aquaporin PIP2-5		Q9XF58
Peroxidase 70	1	1	681000	1	1	284000	1	1	1	201000	1040000	1	1	32900	1	7.1	33994		Peroxidase 70		A5H452
NADP-dependent glyceraldehyde-3-phosphate dehydrogenase	1	1	1	1	1	1	1	1	1	1	1	1	1	531000	1	7.2	53773		NADP-dependent glyceraldehyde-3-phosphate dehydrogenase		Q43272
Chaperonin CPN60-1, mitochondrial	620000	1	561000	1	1	90800	1	1	1	135000	900000	1	2160000	999000	878000	7.3	61495.7		Chaperonin CPN60-1, mitochondrial		P29185
40S ribosomal protein S8	1	1	218000	1	418000	1	1	1	1	1	1	1	138000	518000	1	7.4	25170.4		40S ribosomal protein S8		Q08069
Ferredoxin-dependent glutamate synthase, chloroplastic	1	1	1	1	43300	1	1	1	1	1	1	1	1	879000	1	7.5	176653		Ferredoxin-dependent glutamate synthase, chloroplastic		P23225
ATP synthase subunit a, chloroplastic	871000	513000	182000	258000	1270000	1	187000	1	17400	1	734000	223000	1010000	2700000	306000	7.6	27361.7		ATP synthase subunit a, chloroplastic		P0C2Y5
Thiamine thiazole synthase 2, chloroplastic	1	1	1	1	1	1	1	1	1	1	1	1	1	1	1	7.7	37404.3		Thiamine thiazole synthase 2, chloroplastic		Q41739
ATP synthase subunit gamma, chloroplastic	1210000	2270000	1810000	2830000	4220000	723000	1910000	1750000	1490000	912000	1830000	923000	830000	1280000	720000	7.8	40131.4		ATP synthase subunit gamma, chloroplastic		P0C1M0
Leucine-rich repeat receptor-like kinase protein THICK TASSEL DWARF1	1	1	186000	1	1	1	1	1	1	1	1	1	1	1	1	7.9	106956		Leucine-rich repeat receptor-like kinase protein THICK TASSEL DWARF1		P0DL10
Glutamate dehydrogenase	1	1	1	1	1	1	1	1	1	1	1	1	1	1	1	8	44306.7		Glutamate dehydrogenase		Q43260
Alpha-1,4-glucan-protein synthase [UDP-forming]	1	1	1	1	1	1	1	1	1	1	1	1	1	1	1	8.1	41717.1		Alpha-1,4-glucan-protein synthase [UDP-forming]		P80607
Photosystem I reaction center subunit N, chloroplastic (Fragment)	1	1	1020000	1	1	678000	1	1	1	76400	1030000	1290000	1550000	1	1	8.2	12849.3		Photosystem I reaction center subunit N, chloroplastic (Fragment)		O65107
Acetolactate synthase 2, chloroplastic	1	1	197000	1	1	1	1	1	1	1	1	1	1	343000	1	8.3	69366.4		Acetolactate synthase 2, chloroplastic		Q41769
60S acidic ribosomal protein P2B	1	469000	1530000	1110000	1	661000	1570000	1530000	730000	1120000	813000	3070000	1	1	482000	8.4	11699.8		60S acidic ribosomal protein P2B		O24415
30S ribosomal protein S2, chloroplastic	1	1	492000	1	1	502000	1	1	1	1	1	1	1	191000	1	8.5	27277.4		30S ribosomal protein S2, chloroplastic		P0C480
Phosphoglucomutase, cytoplasmic 1	1	1	1	1	1	1	1	1	1	1	1	1	1	86300	102000	8.6	63324.4		Phosphoglucomutase, cytoplasmic 1		P93804
Cytochrome c	1	393000	247000	352000	481000	137000	337000	398000	1	283000	592000	1	523000	377000	386000	8.7	12132.6		Cytochrome c		P00056
Methylenetetrahydrofolate reductase 1	1	1	1	1	1	1	1	1	1	1	1	1	1	1	1	8.8	67055.3		Methylenetetrahydrofolate reductase 1		Q9SE94
Unknown protein from spot 146 of 2D-PAGE of etiolated coleoptile (Fragments)	1	1	1	1	1	1	1	1	1	1	1	1	1	1	1	8.9	1938.2		Unknown protein from spot 146 of 2D-PAGE of etiolated coleoptile (Fragments)		P80609
Peroxidase 42	1	1	239000	1	1	1	1	1	1	1	1	1	1	1	1	9	33524		Peroxidase 42		A5H453
Thioredoxin M-type, chloroplastic	1	1	1	1	1	1	1	1	1	1	1	1	1	1	1	9.1	18472.2		Thioredoxin M-type, chloroplastic		Q41864
Ribulose bisphosphate carboxylase small chain, chloroplastic	11100000	5510000	5540000	11000000	15200000	2480000	8070000	7780000	7880000	8050000	14000000	4210000	17400000	107000	8140000	9.2	19435.9		Ribulose bisphosphate carboxylase small chain, chloroplastic		P05348
Histone H2A	1	1	1	1	1	1	1	1	1	1	1	315000	1	1	1	9.3	16429		Histone H2A		P40280
50S ribosomal protein L14, chloroplastic	1	1	1	1	1	1	1	1	1	1	1	1	1	442000	1	9.4	13735.8		50S ribosomal protein L14, chloroplastic		P0C438
Superoxide dismutase [Cu-Zn] 4A	711000	1	1	721000	1	1	1	713000	1	373000	1230000	727000	1	1	1	9.5	15228.5		Superoxide dismutase [Cu-Zn] 4A		P23345
Probable glutathione S-transferase BZ2	170000	1	1980000	380000	1	193000	690000	956000	762000	573000	1	44800	1	1	1	9.6	25734		Probable glutathione S-transferase BZ2		P50472
40S ribosomal protein S14	1	1	1	1	1	1	1	1	1	1	1	1	112000	1	1	9.7	16319.4		40S ribosomal protein S14		P19951
Phosphoenolpyruvate carboxylase 2	1	1	1	1	175000	1	1	1	1	1	1	1	1	366000	1	9.8	110625		Phosphoenolpyruvate carboxylase 2		P51059
Cysteine synthase	1	1	1	1	1	1	1	294000	1	227000	1	1	660000	1	1	9.9	34320		Cysteine synthase		P80608
Cytochrome P450 88A1	1	1	1	1	1	1	1	1	1	107000	1	1	250000	1	1	10	58133.2		Cytochrome P450 88A1		Q43246
DNA polymerase	302000	379000	1	495000	1	1	418000	275000	1	1	681000	329000	693000	1100000	1110000	10.1	108272		DNA polymerase		P10582
Transcription factor TEOSINTE BRANCHED 1	1	1	1	1	1	1	1	1	1	1	1	1	1	1	1	10.2	40426.3		Transcription factor TEOSINTE BRANCHED 1		Q93WI2
Retinoblastoma-related protein 1	1120000	1	1	1	1	1	287000	1	1	1	1290000	1	1	1	1	10.3	97510.6		Retinoblastoma-related protein 1		Q9LKX9
Cyanate hydratase	1	1	1	1	1	216000	1	1	1	1	1	1	1	1	1	10.4	18582.9		Cyanate hydratase		B6TTW1
50S ribosomal protein L2, chloroplastic	1	1	1	1	61900	1	1	1	1	1	1	1	1	1	1	10.5	30169.5		50S ribosomal protein L2, chloroplastic		P0C495
30S ribosomal protein S19, chloroplastic	1	1	1	1	63600	1	1	1	1	1	1	1	154000	225000	1	10.6	10756.4		30S ribosomal protein S19, chloroplastic		P06588
2,3-bisphosphoglycerate-independent phosphoglycerate mutase	1	1	1	1	1	1	1	1	1	1	1	1	1	1	233000	10.7	60789.7		2,3-bisphosphoglycerate-independent phosphoglycerate mutase		P30792
DNA-directed RNA polymerase subunit alpha	1	1	1	1	1	1	1	1	1	1	1	1	824000	1	1	10.8	39009.1		DNA-directed RNA polymerase subunit alpha		P0C498
Autonomous transposable element EN-1 mosaic protein	1	1	1	1	1	1	1	1	1	1	1	1	1	1	1	10.9	68589.1		Autonomous transposable element EN-1 mosaic protein		P15268
DNA-directed RNA polymerase subunit beta	1	1	1	1	1	1	134000	268000	1	1	1	1	1	1	1	11	122096		DNA-directed RNA polymerase subunit beta		P0C501
Cytochrome b559 subunit beta	1	1	1	1	1	1	1	1	1	1	1	1	1	1	1	11.1	4484.3		Cytochrome b559 subunit beta		P0C399
Cytochrome c oxidase subunit 2	1	1	1	1	1	1	1	1	1	1	1	1	1	1	1	11.2	29964.3		Cytochrome c oxidase subunit 2		P00412
Probable bifunctional methylthioribulose-1-phosphate dehydratase/enolase-phosphatase E1	11400	1	1	1	1	1	1	1	1	1	1	1	1	1	1	11.3	57710.9		Probable bifunctional methylthioribulose-1-phosphate dehydratase/enolase-phosphatase E1		B4G0F3
Spindle and kinetochore-associated protein 1 homolog	1	1	1	1	1	1	1	1	1	138000	1	1	1	1	1	11.4	30488.3		Spindle and kinetochore-associated protein 1 homolog		B4FGS2
Probable DNA-directed RNA polymerase	1	291000	1	1	1	895000	1	1	1	1	1	1	1	1	442000	11.5	128642		Probable DNA-directed RNA polymerase		P10581
Protein HIRA	924000	1	448000	1	1600000	1	601000	597000	504000	473000	1	1	1070000	3110000	2030000	11.6	106591		Protein HIRA		Q32SG6
Ferritin-2, chloroplastic	1	1060000	1200000	1470000	1	642000	1080000	1	1400000	1	1	1	1330000	2900000	2440000	11.7	27862.9		Ferritin-2, chloroplastic		P29390
L-lactate dehydrogenase	1	1	84200	1	1	1	1	1	1	1	1	1	1	1	1	11.8	38721.4		L-lactate dehydrogenase		P29038
Acetolactate synthase 1, chloroplastic	283000	717000	1	168000	836000	345000	1	1	1	1	386000	1	191000	1	1	11.9	69214.3		Acetolactate synthase 1, chloroplastic		Q41768
Putative receptor protein kinase CRINKLY4	1	1	1	1	1	1	1	1	1	1	1	1	171000	1	1	12	99662.7		Putative receptor protein kinase CRINKLY4		O24585
1-Cys peroxiredoxin PER1	1	1	1	1	1	1	1	1	1	1	1	1	1	1	1	12.1	25076.1		1-Cys peroxiredoxin PER1		A2SZW8
Cytochrome P450 714B3	14900000	1	1	1290000	638000	5280000	796000	2330000	1	6350000	1	1	27900000	1	202000	12.2	59278.9		Cytochrome P450 714B3		B6SSW8
CRS2-associated factor 1, chloroplastic	1	1	1	1	1	1	271000	237000	1	1	1	1	1	1	1	12.3	76056.5		CRS2-associated factor 1, chloroplastic		Q84N49
Ferredoxin-1, chloroplastic	1	1	1	1	1	1	1	1	1	1	1	1	1	1	1	12.4	16065.6		Ferredoxin-1, chloroplastic		P27787
CASP-like protein 13	1	2760000	1	1	2430000	1	2000000	1	1280000	1	1	1	2710000	1	1	12.5	19800.8		CASP-like protein 13		B6U769
Histone-lysine N-methyltransferase EZ2	32900000	707000	32400000	1	23600	1	1	9580000	13400000	16800000	48700000	25700000	57800000	320000	1	12.6	102089		Histone-lysine N-methyltransferase EZ2		Q8S4P5
Calcium-dependent protein kinase 2	1	1	1	1	1360000	1	1	1	1	769000	1	1	1	18200000	1	12.7	58422.9		Calcium-dependent protein kinase 2		P49101
Serine/threonine-protein phosphatase PP1	1	1	1	1	1	1	1	1	1	1	1	1	1	1	1	12.8	36447		Serine/threonine-protein phosphatase PP1		P22198
Globulin-1 S allele	1	1	1	642000	1	1	1	587000	1	1	1	1	1	1	1	12.9	65484.3		Globulin-1 S allele		P15590
Sucrose-phosphatase 2	3750000	1930000	2060000	1	1	1	2090000	385000	1	1	1	1	1	1	3370000	13	48983.7		Sucrose-phosphatase 2		Q84ZX8
60S ribosomal protein L2, mitochondrial	1	1	1	1	1350000	1	1	1170000	1	1	1	1	1	1	1	13.1	55608.2		60S ribosomal protein L2, mitochondrial		P0C8K6
Cytochrome b6-f complex subunit 4	1	1	1	1	1	1	1	1	1	1	1	1	1	1	1	13.2	17559.6		Cytochrome b6-f complex subunit 4		P0C317
Homeobox protein HOX1A	1	1	1	1	1	1	1	1	1	1	1	1	1	1	1	13.3	79970.8		Homeobox protein HOX1A		P46605
Glucose-6-phosphate isomerase, cytosolic	1	1	1	1	1	1	1	1	1	1	1	1	1	1	1	13.4	62521.4		Glucose-6-phosphate isomerase, cytosolic		P49105
Iron-phytosiderophore transporter yellow stripe 1	1	1	1	1	1	1	1	1	1	1	1	1	1	1	1	13.5	75044.3		Iron-phytosiderophore transporter yellow stripe 1		Q9AY27
Regulatory protein viviparous-1	1	1	1	1	1	1	1	1	1	1	1	1	1	1	1	13.6	73612.6		Regulatory protein viviparous-1		P26307
Expansin-B1	1	1	1	1	1	1	1	1	1	1	1	1	1	1	1	13.7	29654.7		Expansin-B1		P58738
40S ribosomal protein S13	1	1	1	1	1	1	1	1	1	1	1	1	1	1	1	13.8	17057.9		40S ribosomal protein S13		Q05761
Uncharacterized protein ycf73	1	1	1	1	1	1	1	1	1	1	1	1	1	1	1	13.9	29461.6		Uncharacterized protein ycf73		P0C310
Derlin-2.1	1	1	1	1	1	1	1	1	1	1	8090000	2420000	1	1	1	14	28620.2		Derlin-2.1		Q4G2J4
Maturase K	1	520000	1	1	1	1	1	1	1	1	783000	1	1	1	1	14.1	61826.7		Maturase K		P0C381
Protein terminal ear1	1	1	1	1	1	1	1	1	1	1	1	1	1	1	1	14.2	70845.1		Protein terminal ear1		O65001
30S ribosomal protein S11, chloroplastic	70800	1	1	1	1	1	1	1	1	1	1	1	1	1	1	14.3	15795.2		30S ribosomal protein S11, chloroplastic		P0C462
Putative receptor protein kinase ZmPK1	1	1	2090000	2840000	1820000	1	2410000	2820000	1	1	1600000	1560000	1	1	1	14.4	92145.6		Putative receptor protein kinase ZmPK1		P17801
Casparian strip membrane protein 1	1	1	1	1	1	1	1	1	719000	1	1	503000	1	1	1	14.5	20236.6		Casparian strip membrane protein 1		B6T959
Endochitinase B (Fragment)	1	1	1	1	1	1	1	1	1	1	1	1	201000	1	1	14.6	29078		Endochitinase B (Fragment)		P29023
CASP-like protein 12	1	1	1	1	1	1	1	1	1	1	1	1	1	1	1	14.7	17000.6		CASP-like protein 12		B6U300
Endo-1,3;1,4-beta-D-glucanase	1	1	1	1	1	1	1	1	1	1	1	1	1	1	1	14.8	33501.7		Endo-1,3;1,4-beta-D-glucanase		Q9ZT66
30S ribosomal protein S7, chloroplastic	1	1	1	1	1	1	1	1	1	110000	1	1	1	1	1	14.9	17658.5		30S ribosomal protein S7, chloroplastic		P12339
Phosphoenolpyruvate carboxykinase [ATP]	1	1	1	1	1	1	1	1	1	1	1	1	1	1	1	15	73826.3		Phosphoenolpyruvate carboxykinase [ATP]		Q9SLZ0
WUSCHEL-related homeobox 3B	1	1	1	565000	1	1	620000	564000	410000	1	1	322000	676000	932000	794000	15.1	28662.4		WUSCHEL-related homeobox 3B		Q6S3I3
Eukaryotic translation initiation factor 3 subunit A	1	1190000	1	1	1	1	1	1	1	1	1	1	1	1	1	15.2	111961		Eukaryotic translation initiation factor 3 subunit A		Q9XHR2
(S)-beta-macrocarpene synthase	499000	1	1	1	1	1	1	1	1	1	1	302000	1	1	1	15.3	64186.6		(S)-beta-macrocarpene synthase		Q5GJ60
50S ribosomal protein L20, chloroplastic	1	1	1	1	1	1	1	1	1	1	1	633000	1	1	1	15.4	14239.4		50S ribosomal protein L20, chloroplastic		P26566
Cystatin-1	1	1	1	1	1	1	1	1	1	1	1	1	1	1	1	15.5	14926		Cystatin-1		P31726
Mitotic spindle checkpoint protein MAD2	1	1	433000	1	1	1	1	1	1	1	1	1	1	1	1	15.6	23675.6		Mitotic spindle checkpoint protein MAD2		Q9XFH3
Cis-zeatin O-glucosyltransferase 1	1	1	1	1	1	1	1	1	1	1	1	594000	1	1	1	15.7	51527.7		Cis-zeatin O-glucosyltransferase 1		Q93XP7
ATP synthase epsilon chain, chloroplastic	1	1	1	1	1	1	1	1	1	1	1	1	1	1	1	15.8	15274.4		ATP synthase epsilon chain, chloroplastic		P00835
Expansin-B10	1	1	1	1	1	868000	1	1	1	1	1	1	1	1	1	15.9	29854.8		Expansin-B10		Q1ZYQ8
Pyruvate decarboxylase 1	1	1	1	1	1	1	1	1	85900	1	1	1	1	1	1	16	66396.5		Pyruvate decarboxylase 1		P28516
Indole-3-acetaldehyde oxidase	1	1	1	1	1	1	1	1	1	1	1	1	1	1	1	16.1	148449		Indole-3-acetaldehyde oxidase		O23887
50S ribosomal protein L36, chloroplastic	1	1	1	1	1	1	1	1	1	1	1	1	1	1	1	16.2	4618.6		50S ribosomal protein L36, chloroplastic		P0C458
FACT complex subunit SPT16	1	1	1	1	1	1	1	1	1	1	1	1	1	1220000	1	16.3	118902		FACT complex subunit SPT16		Q8H6B1
Lon protease homolog, mitochondrial	1	1	1	1	1	1	1	1	1	1	1	1	1	1	1	16.4	106228		Lon protease homolog, mitochondrial		P93648
Methionine S-methyltransferase	1	1	1	1	1	1	1	1	1	1	239000	1	1	1	1	16.5	121795		Methionine S-methyltransferase		Q8W519
Riboflavin biosynthesis protein PYRD, chloroplastic	1	1	1	1	590000	1	1	1	1	1	1	1	1	1	1	16.6	42289.6		Riboflavin biosynthesis protein PYRD, chloroplastic		B6TRH4
